# Supplementary material for: Predictive functional, statistical and structural analysis of CSNK2A1 and CSNK2B variants linked to neurodevelopmental diseases
Source: Front Mol Biosci. 2022 Oct 13;9:851547. doi: 10.3389/fmolb.2022.851547 (PMC9608649; doi:10.3389/fmolb.2022.851547)
Supplement: Supplementary file 4 [file Table3.XLSX]

## Sheet: legend
Accession numbers of the 150 sequences utilized to obtain sequence alignments and consered residues in 3D structure

## Sheet: input pdb sequences
CK2alpha	CK2beta
001 Input_pdb_SEQRES_A	001 Input_pdb_SEQRES_A
002 UniRef90_A0A060X538_2_334	002 UniRef90_D3PJV2_1_193
003 UniRef90_UPI000719C52A_2_332	003 UniRef90_A0A443SMC7_9_201
004 UniRef90_A0A7R8XAU3_2_332	004 UniRef90_A0A7R8WGP2_1_193
005 UniRef90_V3ZFM5_3_333	005 UniRef90_A0A7R9KER7_1_193
006 UniRef90_UPI00193A3309_3_330	006 UniRef90_K7FHH3_1_194
007 UniRef90_A0A1Q3F4A5_3_329	007 UniRef90_A0A1I8ISK0_1_192
008 UniRef90_A0A4W3H6I6_2_321	008 UniRef90_A0A6P9F8P8_1_185
009 UniRef90_UPI000C6E8BEA_2_341	009 UniRef90_A0A315WGG2_1_182
010 UniRef90_A0A0L0BLN9_116_444	010 UniRef90_A0A0B2UX36_1_192
011 UniRef90_A0A183IEN2_2_329	011 UniRef90_A0A210QLV3_15_188
012 UniRef90_A0A5N4B3X1_3_332	012 UniRef90_A0A6A4WWH4_1_175
013 UniRef90_A0A556VUA8_53_369	013 UniRef90_A0A673UYT7_1_167
014 UniRef90_A0A1I8HE15_2_329	014 UniRef90_A0A090MVV2_1_191
015 UniRef90_F6RN85_7_328	015 UniRef90_A0A0N5AZ67_43_214
016 UniRef90_UPI0011E4E1F1_2_326	016 UniRef90_A0A0D2U6T3_2_190
017 UniRef90_A0A0P7V994_7_333	017 UniRef90_A0A0N4UWY4_7_187
018 UniRef90_A0A3Q4N194_2_309	018 UniRef90_A0A1W4V542_1_191
019 UniRef90_A0A0N5ANV2_2_328	019 UniRef90_A0A6P4JVR0_1_191
020 UniRef90_A0A0M3HMV3_2_324	020 UniRef90_A0A5F8HIB5_36_187
021 UniRef90_A0A2R7W6M3_5_330	021 UniRef90_A0A7S4IQT0_22_213
022 UniRef90_A0A368G0G8_241_571	022 UniRef90_A0A6J0MJ32_91_282
023 UniRef90_A0A5F4C0P0_224_555	023 UniRef90_A0A388JRV3_116_307
024 UniRef90_A0A671N1V7_3_326	024 UniRef90_A0A0D6QXG8_112_303
025 UniRef90_A0A667Y761_7_331	025 UniRef90_A0A151ZRX5_21_208
026 UniRef90_I0Z462_2_325	026 UniRef90_UPI0019298C3E_89_278
027 UniRef90_A0A4W5MUS6_7_326	027 UniRef90_A0A7S3PWQ0_98_288
028 UniRef90_UPI000C1CFB1C_2_322	028 UniRef90_A0A6I8V063_1_191
029 UniRef90_A0A200QFN8_2_323	029 UniRef90_A0A250WT55_67_256
030 UniRef90_A0A6I9QC06_84_406	030 UniRef90_A0A6P3Z3J9_56_245
031 UniRef90_A9NVF1_102_427	031 UniRef90_M4CKX0_70_259
032 UniRef90_A0A6S7M9R1_74_394	032 UniRef90_A0A1U8N6I0_93_282
033 UniRef90_A0A5J4ZXR3_110_433	033 UniRef90_A0A1U8N824_86_276
034 UniRef90_A0A0D2WV07_2_326	034 UniRef90_A0A0D2QNY2_22_212
035 UniRef90_A0A2P6Q0W9_107_428	035 UniRef90_UPI0007EFC624_83_271
036 UniRef90_A0A2J6LRB0_100_422	036 UniRef90_A0A6J0MMZ8_88_277
037 UniRef90_A0A4S8ISY9_72_395	037 UniRef90_A0A2I0X454_94_284
038 UniRef90_A0A1U8LZW6_92_416	038 UniRef90_UPI00092FBD2C_80_270
039 UniRef90_K3XBI1_15_338	039 UniRef90_F0ZXH6_18_205
040 UniRef90_E1ZRP6_14_337	040 UniRef90_A0A1U8IV83_84_274
041 UniRef90_A0A2I0AFK3_70_391	041 UniRef90_A0A261XW74_26_208
042 UniRef90_UPI000F7CDB20_80_401	042 UniRef90_A0A162PQW6_12_196
043 UniRef90_G7K3U9_82_403	043 UniRef90_A0A7S3CG89_21_212
044 UniRef90_A0A663MTN9_26_324	044 UniRef90_A0A162UUP8_10_199
045 UniRef90_A4S5X1_14_334	045 UniRef90_A0A7R9Y293_54_246
046 UniRef90_A0A183LBY6_9_327	046 UniRef90_UPI00142E405F_77_267
047 UniRef90_A0A1J9RPL1_99_422	047 UniRef90_A0A0K9Q617_79_270
048 UniRef90_D5GJ91_2_320	048 UniRef90_A0A6P5GZT7_89_278
049 UniRef90_A0A4W4DPG2_3_315	049 UniRef90_A0A1R1PTJ3_11_196
050 UniRef90_A0A7S2RD37_2_324	050 UniRef90_A0A7J7KUM0_133_320
051 UniRef90_A0A367JQL9_12_336	051 UniRef90_F0W6R1_98_288
052 UniRef90_UPI001924B863_29_350	052 UniRef90_A0A4P9XR61_13_199
053 UniRef90_A0A367KWU7_10_331	053 UniRef90_A0A7S0ES88_51_226
054 UniRef90_A0A0D2AMV0_2_320	054 UniRef90_A0A420Y4K1_15_197
055 UniRef90_A0A1Y1WVY1_2_324	055 UniRef90_A4RSN9_26_212
056 UniRef90_Q8TG13_2_324	056 UniRef90_A0A642UK79_17_202
057 UniRef90_A0A0F8B0Y9_1_322	057 UniRef90_A0A1R3S306_15_197
058 UniRef90_A0A7S1NI55_6_324	058 UniRef90_A0A183REZ2_109_233
059 UniRef90_A0A383VX45_13_335	059 UniRef90_A0A067N327_22_192
060 UniRef90_I1C1X5_16_338	060 UniRef90_A0A507CIU8_18_202
061 UniRef90_A0A364LA26_2_320	061 UniRef90_A0A7D8Z2K1_14_184
062 UniRef90_A0A1X7RU70_2_320	062 UniRef90_A0A0F4ZAU1_16_198
063 UniRef90_A0A067BWS1_2_324	063 UniRef90_A0A7S1VF37_12_200
064 UniRef90_A0A0P9FCQ6_6_328	064 UniRef90_A0A0L0H4P4_15_200
065 UniRef90_A0A0K3CS88_10_335	065 UniRef90_A0A6H0Y5P8_15_197
066 UniRef90_A0A4S4KUV1_8_328	066 UniRef90_A0A7R9BIZ0_390_519
067 UniRef90_UPI000511B7B1_2_322	067 UniRef90_A0A3E2HRT2_15_197
068 UniRef90_A0A5C3QYQ7_5_326	068 UniRef90_A0A6A6V4N0_15_197
069 UniRef90_J4GNM1_5_326	069 UniRef90_A0A6A6YKN2_15_197
070 UniRef90_A0A1B6QHX1_78_406	070 UniRef90_A0A2J5HQ92_16_198
071 UniRef90_E3Q428_2_328	071 UniRef90_A0A0J9XL38_11_196
072 UniRef90_A0A161HHJ2_5_327	072 UniRef90_A0A2D3V5L0_22_206
073 UniRef90_A0A0C2TUQ3_4_328	073 UniRef90_M5BRL5_5_172
074 UniRef90_UPI000644E1AF_26_344	074 UniRef90_A0A3N4L0N9_15_197
075 UniRef90_F2U7H7_13_336	075 UniRef90_A0A397J4Z1_55_250
076 UniRef90_A0A1E3Q523_2_312	076 UniRef90_A0A6J3MH45_20_208
077 UniRef90_A0A446UN67_26_313	077 UniRef90_A0A2C5YX06_1078_1260
078 UniRef90_A0A1E4RU21_6_330	078 UniRef90_UPI0018755BD5_76_247
079 UniRef90_A5DCV5_5_327	079 UniRef90_A0A4R0R889_49_217
080 UniRef90_L8GRW8_10_332	080 UniRef90_A0A0P1BJJ4_107_281
081 UniRef90_A3GID5_8_329	081 UniRef90_A0A137PBH0_17_198
082 UniRef90_A0A2V1AT92_3_322	082 UniRef90_A0A4U0WMK8_5_182
083 UniRef90_A0A642UHU8_5_327	083 UniRef90_A0A1Y2F9D6_30_220
084 UniRef90_UPI001036488A_60_387	084 UniRef90_A0A0P8Y6J6_18_200
085 UniRef90_A0A448YKC4_4_323	085 UniRef90_A0A2T9Z2A7_16_201
086 UniRef90_UPI001900E851_4_329	086 UniRef90_A0A1Y1YBP8_15_197
087 UniRef90_A0A4P9ZDD8_3_324	087 UniRef90_A0A0G2ESH3_15_197
088 UniRef90_UPI00064AE4FC_6_334	088 UniRef90_A0A4V1J5H5_5_195
089 UniRef90_A0A7S3CI51_5_325	089 UniRef90_A0A4S8LIP9_20_193
090 UniRef90_UPI00098E15C8_59_372	090 UniRef90_A0A1D8PNI6_16_200
091 UniRef90_A5E6J5_9_319	091 UniRef90_A0A448YSS2_19_203
092 UniRef90_A0A0S4KFI2_14_334	092 UniRef90_A0A2N1JDB9_48_222
093 UniRef90_A0A4Y7PMM1_7_330	093 UniRef90_A0A0W4ZMB2_44_237
094 UniRef90_A0A674DLQ6_2_238	094 UniRef90_A0A1D2VL05_15_200
095 UniRef90_A0A367YK45_12_333	095 UniRef90_K0KFC4_18_201
096 UniRef90_Q6BUZ4_8_327	096 UniRef90_A0A4P9ZSB4_16_199
097 UniRef90_A0A7S3F0G7_17_281	097 UniRef90_A0A7S2RTJ5_91_283
098 UniRef90_A0A0C3HJB5_2_320	098 UniRef90_UPI00053A2101_52_240
099 UniRef90_A0A1R2D4Q4_3_325	099 UniRef90_A0A1E3PJQ7_14_200
100 UniRef90_UPI0004F4A9E2_17_332	100 UniRef90_A0A0W0FK04_40_210
101 UniRef90_A0A4P6XGL7_6_324	101 UniRef90_K2LYQ1_23_212
102 UniRef90_A0A6P6RSI1_108_381	102 UniRef90_A0A120K193_34_221
103 UniRef90_A0A4U0VRL3_43_361	103 UniRef90_A0A1G4JQF6_19_211
104 UniRef90_K0KNM3_9_329	104 UniRef90_A0A7G2C1K6_19_220
105 UniRef90_A0A2X0MBX0_6_345	105 UniRef90_A0A4R5XEN6_51_221
106 UniRef90_A0A7S1VNL6_68_384	106 UniRef90_R4X9E9_30_221
107 UniRef90_A0A2H9TP39_34_357	107 UniRef90_A0A1Y2FJU8_15_197
108 UniRef90_A0A315WAV6_110_366	108 UniRef90_A0A1W4WCC7_11_192
109 UniRef90_UPI001386DBE1_151_468	109 UniRef90_A0A6P4GHA8_18_195
110 UniRef90_A0A5D2A803_51_293	110 UniRef90_A0A0C7N2A5_19_211
111 UniRef90_A0CQX8_4_329	111 UniRef90_A7TQ13_22_208
112 UniRef90_T1EXU0_70_294	112 UniRef90_A0A0M4E7Q4_7_195
113 UniRef90_A0A7H9B7U0_15_336	113 UniRef90_A0A1X2GUL9_10_193
114 UniRef90_A0A482VYB7_21_342	114 UniRef90_UPI000510F195_87_251
115 UniRef90_A0A1D2VEG0_6_324	115 UniRef90_A0A1B9HCU7_34_203
116 UniRef90_A0A0D0B3X6_2_320	116 UniRef90_A0A1A6A1S9_31_200
117 UniRef90_A0A1G4MEF4_15_334	117 UniRef90_A0A4Q1BBE6_39_208
118 UniRef90_A0A2V0NTF2_16_339	118 UniRef90_A0A642VBA1_50_236
119 UniRef90_A0A4Y9YFI0_2_320	119 UniRef90_A0A1E5RB29_103_291
120 UniRef90_W6KIF7_13_329	120 UniRef90_A0A060TJ45_17_202
121 UniRef90_A0A0C3NKK6_2_320	121 UniRef90_A0A376B670_70_257
122 UniRef90_A0A0D7AGR9_2_320	122 UniRef90_A0A507DW98_129_303
123 UniRef90_G0VHQ2_23_343	123 UniRef90_A0A0K3AQN1_24_214
124 UniRef90_UPI000EA961A9_2_209	124 UniRef90_G0QMJ3_13_196
125 UniRef90_A0A165QAJ6_2_320	125 UniRef90_A0A2E5QG28_55_190
126 UniRef90_A0A6J1ACU4_2_223	126 UniRef90_W1Q7C8_11_202
127 UniRef90_A0A146IBX2_2_322	127 UniRef90_A0A1G4JSI2_22_213
128 UniRef90_A0A1E5RA31_17_339	128 UniRef90_R1E1U7_15_210
129 UniRef90_J9HLC0_29_343	129 UniRef90_C5M199_253_444
130 UniRef90_A0A183CIH8_805_1008	130 UniRef90_A0A0A1U1B9_13_198
131 UniRef90_A0A1M2V5N7_3_298	131 UniRef90_L1LFG9_30_230
132 UniRef90_A0A1B7TD73_22_342	132 UniRef90_A0A1X1BNS6_15_204
133 UniRef90_A0A4P9VZ92_1_208	133 UniRef90_A7ART0_26_226
134 UniRef90_W0T7F4_129_366	134 UniRef90_J9IFP4_26_217
135 UniRef90_UPI000711954B_2_325	135 UniRef90_A0A433P780_55_189
136 UniRef90_A0A1C7MA44_2_304	136 UniRef90_A0A7S1T6P4_10_137
137 UniRef90_C5DWN1_128_366	137 UniRef90_F4PAV0_23_209
138 UniRef90_A0A7H9B7A0_128_371	138 UniRef90_Q3SEC1_7_197
139 UniRef90_W5KQ02_73_295	139 UniRef90_A0A2A9M617_91_280
140 UniRef90_A0A6P6YBM1_25_347	140 UniRef90_A0A3M7MUJ5_976_1133
141 UniRef90_A0A196S5L7_3_325	141 UniRef90_A0A0K3C7J8_5_146
142 UniRef90_A0A7S3FVA9_17_301	142 UniRef90_A0A507C5M5_148_333
143 UniRef90_A2FBX9_18_336	143 UniRef90_A0A1R1PPR8_25_196
144 UniRef90_UPI0010FB2831_6_323	144 UniRef90_A0A084G399_1151_1315
145 UniRef90_Q8SRU0_6_317	145 UniRef90_A0A0R3QRT7_7_137
146 UniRef90_E9ACB1_46_365	146 UniRef90_A0A0L6X1G9_47_219
147 UniRef90_W6KPE3_52_367	147 UniRef90_A0A6S7GGY9_40_229
148 UniRef90_A0A1J4JEQ9_9_332	148 UniRef90_B8BZE6_1_179
149 UniRef90_G9N8S2_27_316	149 UniRef90_J9IF68_28_225
150 UniRef90_A0A4Z1TD09_8_331	150 UniRef90_B4IGD2_3_165
