# Supplementary material for: Predictive functional, statistical and structural analysis of CSNK2A1 and CSNK2B variants linked to neurodevelopmental diseases
Source: Front Mol Biosci. 2022 Oct 13;9:851547. doi: 10.3389/fmolb.2022.851547 (PMC9608649; doi:10.3389/fmolb.2022.851547)
Supplement: Supplementary file 7 [file Table6.XLSX]

## Sheet: legend
Table S5. Analysis of the CK2 protein mutations using stability prediction tools. Predictions for each mutant in CK2a and CK2b according to each program. Numerical values obtained in the analysis.
(N/A= not applicable) indicates residues that could not generate a prediction as there are no CK2a PDB structures that include these residues.

## Sheet: CK2a
	Stability
Mutations	PremPS	Kinact mCSM ΔΔG (kcal/mol)	Kinact SDM ΔΔG (kcal/mol)	Kinact DUET ΔΔG (kcal/mol)	I-Mutant 3.0 ΔΔG DGG Value kcal/mol
M1?	-0.21	-0.054	-0.27	0.106	-0.63
R21Q	0.53	-0.123	-0.13	0.133	-1.04
E27K	-0.02	-0.239	-0.8	-0.425	-0.03
Y39C	0.21	0.126	1	0.556	-0.15
Y39S	0.31	-0.875	-0.56	-0.89	-0.41
G46V	0.68	-0.135	0.52	0.421	-0.47
R47G	0.33	-0.484	-0.08	-0.375	-0.59
R47Q	0.36	-0.074	-0.48	0.069	-0.94
Y50C	0.37	-1	1.18	-0.544	0.35
Y50F	0.4	-0.731	-0.15	-0.353	-0.72
Y50S	0.45	-0.007	1.29	0.623	0.29
S51N	0.49	-1.014	-1.01	-0.984	-0.26
S51R	0.49	-0.038	-0.46	0.038	-1.09
S51I	0.52	-0.579	0.21	-0.22	-0.29
E52K	0.55	-0.592	-0.84	-0.4	-0.88
V53L	0.55	-1.374	-0.58	-1.354	-0.06
V73E	0.64	-0.81	0.53	-0.376	0.15
R80C	0.65	-0.542	0.4	-0.274	-0.08
R80H	0.65	-1.154	-0.19	-0.939	-0.2
T127M	0.69	-0.588	1.73	0.037	-0.61
C147Y	0.7	-0.407	0.51	-0.083	-1.48
M153R	2.49	-1.77	-1.95	-1.496	-0.88
D156H	0.73	-1.861	-1.13	-1.975	-0.69
D156E	0.76	-1.341	-1.37	-1.465	-0.24
D156Y	0.83	-1.062	-1.59	-1.04	-0.67
K158E	0.83	-1.467	0.11	-1.206	-0.27
K158R	0.84	-0.759	-0.13	-0.41	-0.64
H160R	0.84	-1.461	-1.47	-1.38	-1.04
N161S	0.86	-0.62	-0.76	-0.676	-1.25
N161D	0.87	-0.68	-0.4	-0.366	-0.07
I174M	1.03	-0.842	-1.77	-1.124	-0.14
D175G	1.06	-1.527	-0.56	-1.432	-0.29
D175E	1.12	-1.444	-0.16	-1.241	-0.58
G177S	1.18	-1.693	-2.74	-2.213	-0.57
L178W	1.2	-1.663	-0.56	-1.49	-1.32
R191Q	1.21	-0.697	-1.51	-0.632	-0.89
S194F	1.26	-1.604	0.01	-1.482	-1.1
F197I	1.36	-2.06	-0.9	-2.228	-0.87
K198R	1.53	-1.641	-1.88	-1.821	-0.97
G199D	1.96	-0.592	-0.06	-0.403	-1.18
D210N	1.97	-1.653	-1.19	-1.728	-1.03
P231R	2.08	-1.519	-1.16	-1.494	-1.37
R312Q	2.13	-2.846	-3.05	-3.152	-1.27
R312W	0.55	-1.374	-0.58	-1.354	-0.06
S356T	N/A	N/A	N/A	N/A	-0.57
P363H	N/A	N/A	N/A	N/A	-1.43
P382L	N/A	N/A	N/A	N/A	0.17

## Sheet: CK2b
	Stability
Mutations	PremPS	I-Mutant 3.0 ΔΔG DGG Value kcal/mol
F21L	1.55	-1.04
D32N	0.97	-0.53
D32A	0.38	-0.37
F34S	1.22	-1.9
F34C	1.31	-1.65
N35K	1.14	-0.13
E77K	0.63	-0.35
Y80N	3.18	-0.85
R86C	0.92	-0.73
M97I	1.76	-0.24
F106V	1.68	-1.33
R111P	1.81	-0.45
C137R	2	-0.07
C137G	1.97	-1.2
C137F	1.38	0.18
P164R	1.64	-0.62
H165R	1.61	0.19
L187P	1.73	-1.78
L187R	1.83	-1.72
G189V	0.39	-0.36
