# Supplementary material for: Predictive functional, statistical and structural analysis of CSNK2A1 and CSNK2B variants linked to neurodevelopmental diseases
Source: Front Mol Biosci. 2022 Oct 13;9:851547. doi: 10.3389/fmolb.2022.851547 (PMC9608649; doi:10.3389/fmolb.2022.851547)
Supplement: Supplementary file 9 [file Table4.XLSX]

## Sheet: legend
Analysis of the CK2 protein mutations using evolutionary prediction tools. Categorical and numerical predictions for each variant in CK2a and CK2b according to each program.

## Sheet: CK2a
Mutations	NT Change	PANTHER prediction	PANTHER confidence	Mutation Taster prediction	Mutation Taster Grantham Matrix Score
M1?	c.1A>G	probably damaging	0.89	disease causing	-
R21Q	c.62G>A	probably damaging	0.85	disease causing	43
E27K	c.79G>A	probably damaging	0.86	disease causing	56
Y39C	c.116A>G	probably damaging	0.89	disease causing	194
Y39S	c.116A​>C	probably damaging	0.89	disease causing	144
G46V	c.137G>T	probably damaging	0.89	disease causing	109
R47G	c.139C>G	probably damaging	0.89	disease causing	125
R47Q	c.140G>A	probably damaging	0.89	disease causing	43
Y50C	c.149A>G	probably damaging	0.89	disease causing	194
Y50F	c.149A>T	probably damaging	0.89	disease causing	22
Y50S	c.149A>C	probably damaging	0.89	disease causing	144
S51N	c.152G>A	probably damaging	0.89	disease causing	46
S51R	c.151A>C ; c.153T>A	probably damaging	0.89	disease causing	110
S51I	c.152G>T	probably damaging	0.89	disease causing	142
E52K	c.154G>A	probably damaging	0.89	disease causing	56
V53L	157G>C	probably damaging	0.89	disease causing	32
V73E	c.218T>A	probably damaging	0.89	disease causing	121
R80C	c.238C>T	probably damaging	0.89	disease causing	180
R80H	c.239G>A	probably damaging	0.89	disease causing	29
T127M	c.380C>T	probably damaging	0.85	disease causing	81
C147Y	c.440G>A	probably damaging	0.89	disease causing	194
M153R	c.458T>G	probably damaging	0.89	disease causing	91
D156H	c.466G>C	probably damaging	0.89	disease causing	81
D156E	c.468T>A	probably damaging	0.89	disease causing	45
D156Y	c.466G>T	probably damaging	0.89	disease causing	160
K158E	c.472A>G	probably damaging	0.89	disease causing	56
K158R	473A>G	probably damaging	0.89	disease causing	26
H160R	c.479A>G	probably damaging	0.89	disease causing	29
N161S	c.482A>G	probably damaging	0.89	disease causing	46
N161D	c.481A>G	probably damaging	0.89	disease causing	23
I174M	c.522A>G	probably damaging	0.89	disease causing	10
D175G	c.524A>G	probably damaging	0.89	disease causing	94
D175E	c.525C>A	probably damaging	0.89	disease causing	45
G177S	529G>A	probably damaging	0.89	disease causing	56
L178W	c.533T>G	probably damaging	0.89	disease causing	61
R191Q	c.572G>A	probably damaging	0.89	disease causing	43
S194F	581C>T	probably damaging	0.89	disease causing	155
F197I	c.589T>A	probably damaging	0.89	disease causing	21
K198R	c.593A>G	probably damaging	0.89	disease causing	26
G199D	c.596G>A	probably damaging	0.89	disease causing	94
D210N	c.628G>A	probably damaging	0.89	disease causing	23
P231R	c.692C>G	probably damaging	0.89	disease causing	103
R312Q	c.935G>A	probably damaging	0.89	disease causing	43
R312W	c.934C>T	probably damaging	0.89	disease causing	101
S356T	c.1066T>A	possibly damaging	0.5	disease causing	58
P363H	c.1088C>A	probably damaging	0.85	disease causing	77
P382L	c.1145C>T	probably damaging	0.85	disease causing	98

## Sheet: CK2b
Mutation	Nucleotide Change	PANTHER prediction	PANTHER confidence	Mutation Taster prediction (use transcript ID: ENST00000375882 (protein_coding, 948 bases))	Mutation Taster Grantham Matrix Score
F21L	c.63C>A	probably damaging	0.85	disease causing	22
D32N	c.94G>A	probably damaging	0.85	disease causing	23
D32A	c.95A>C	probably damaging	0.85	disease causing	126
F34S	c.101T>C	probably damaging	0.85	disease causing	155
F34C	c.101T>G	probably damaging	0.85	disease causing	205
N35K	c.105T>A	probably damaging	0.85	disease causing	94
E77K	c.229G>A	probably damaging	0.85	disease causing	56
Y80N	c.238T>A	probably damaging	0.85	disease causing	142
R86C	c.256C>T	probably damaging	0.85	disease causing	180
M97I	c.291G>A	probably damaging	0.85	disease causing	10
F106V	c.316T>G	probably damaging	0.89	disease causing	50
R111P	c.332G>C	probably damaging	0.89	disease causing	103
C137R	c.409T>C	probably damaging	0.89	disease causing	180
C137G	c.409T>G	probably damaging	0.89	disease causing	159
C137F	c.410G>T	probably damaging	0.89	disease causing	205
P164R	c.491C>G	probably damaging	0.89	disease causing	103
H165R	C.494A>G	probably damaging	0.89	disease causing	29
L187P	c.560T>C	probably damaging	0.85	disease causing	98
L187R	c.560T>G	probably damaging	0.85	disease causing	102
G189V	c.566G>T	probably damaging	0.89	disease causing	109
