# Supplementary material for: Predictive functional, statistical and structural analysis of CSNK2A1 and CSNK2B variants linked to neurodevelopmental diseases
Source: Front Mol Biosci. 2022 Oct 13;9:851547. doi: 10.3389/fmolb.2022.851547 (PMC9608649; doi:10.3389/fmolb.2022.851547)
Supplement: Supplementary file 10 [file Table1.XLSX]

## Sheet: legend
Table S1. Nonrandom mutation clustering (NMC) and m=number of mutations per functional and structural domainfor CK2a and CK2b mutations. Analysis was performed on the total number of patients with mutations in each amino acid residue.
Sheet 2 : NMC analysis for CK2a (for missense, nonsense, and frameshift mutations)
Sheet 3 : NMC analysis for CK2b (for missense, nonsense, and frameshift mutations)
Sheet 4 : NMC analysis for CK2a (for missense mutations)
Sheet 5 : NMC analysis for CK2b (for missense mutations)
Sheet 6: CSNK2A variants and unique patients; Domains and mutations per domain
Sheet 7: CSNK2B variants and unique patients; Domains and mutations per domain

## Sheet: CK2a-NMC
	cluster_size	start	end	number	p_value
1	1	198	198	24	2.73e-34
2	3	197	199	26	8.93e-30
3	2	197	198	25	1.83e-29
4	2	198	199	25	1.83e-29
5	4	195	198	28	5.51e-29
6	5	194	198	29	2.55e-27
7	5	195	199	29	2.55e-27
8	8	191	198	34	3.09e-27
9	9	191	199	35	9.73e-27
10	6	194	199	30	3.04e-26
11	5	47	51	25	8.47e-22
12	6	46	51	26	5.98e-21
13	6	47	52	26	5.98e-21
14	7	46	52	27	2.23e-20
15	7	47	53	27	2.23e-20
16	8	46	53	28	5.81e-20
17	4	47	50	21	5.12e-19
18	5	46	50	22	5.91e-18
19	44	156	199	53	1.72e-17
20	173	27	199	102	1.89e-17
21	43	156	198	52	3.45e-17
22	164	36	199	99	4.42e-17
23	47	153	199	54	4.57e-17
24	179	21	199	103	4.74e-17
25	168	32	199	100	4.81e-17
26	161	39	199	98	4.84e-17
27	172	27	198	101	5.32e-17
28	26	174	199	41	5.89e-17
29	46	153	198	53	8.14e-17
30	25	174	198	40	9.66e-17
31	25	175	199	40	9.66e-17
32	163	36	198	98	1.07e-16
33	167	32	198	99	1.24e-16
34	160	39	198	97	1.24e-16
35	178	21	198	102	1.24e-16
36	24	175	198	39	1.48e-16
37	20	191	210	36	1.52e-16
38	154	46	199	95	1.71e-16
39	184	27	210	103	3.16e-16
40	153	46	198	94	5.09e-16
41	153	47	199	94	5.09e-16
42	190	21	210	104	7.8e-16
43	175	36	210	100	8.23e-16
44	15	39	53	31	8.96e-16
45	179	32	210	101	9.08e-16
46	53	147	199	55	9.09e-16
47	172	39	210	99	1.01e-15
48	14	39	52	30	1.07e-15
49	42	158	199	49	1.12e-15
50	13	39	51	29	1.26e-15
51	152	47	198	93	1.28e-15
52	23	177	199	37	1.32e-15
53	52	147	198	54	1.79e-15
54	41	158	198	48	2.13e-15
55	22	177	198	36	2.13e-15
56	22	178	199	36	2.13e-15
57	3	50	52	16	2.53e-15
58	21	178	198	35	3.51e-15
59	40	160	199	47	4.24e-15
60	165	46	210	96	4.29e-15
61	39	160	198	46	8.64e-15
62	2	50	51	15	8.76e-15
63	164	47	210	95	1.27e-14
64	18	36	53	32	1.37e-14
65	55	156	210	54	1.68e-14
66	17	36	52	31	2.03e-14
67	17	194	210	31	2.03e-14
68	199	1	199	104	2.6e-14
69	16	36	51	30	2.91e-14
70	16	195	210	30	2.91e-14
71	58	153	210	55	3.17e-14
72	4	50	53	17	3.47e-14
73	198	1	198	103	8.53e-14
74	205	27	231	104	2.97e-13
75	210	1	210	105	4.32e-13
76	14	197	210	27	4.46e-13
77	64	147	210	56	4.63e-13
78	22	32	53	33	4.92e-13
79	13	198	210	26	5.86e-13
80	211	21	231	105	6.07e-13
81	12	39	50	25	7.4e-13
82	37	174	210	42	7.87e-13
83	21	32	52	32	8.07e-13
84	196	36	231	101	8.07e-13
85	200	32	231	102	8.45e-13
86	39	161	199	43	9.03e-13
87	193	39	231	100	1.08e-12
88	1	50	50	11	1.28e-12
89	53	158	210	50	1.3e-12
90	20	32	51	31	1.3e-12
91	36	175	210	41	1.44e-12
92	38	161	198	42	1.73e-12
93	27	27	53	35	4.17e-12
94	186	46	231	97	5.21e-12
95	51	160	210	48	5.56e-12
96	26	27	52	34	7.63e-12
97	74	126	199	58	1.15e-11
98	15	36	50	26	1.37e-11
99	25	27	51	33	1.38e-11
100	185	47	231	96	1.38e-11
101	73	126	198	57	2.39e-11
102	73	127	199	57	2.39e-11
103	34	177	210	38	2.55e-11
104	1	47	47	10	4.16e-11
105	33	178	210	37	4.9e-11
106	72	127	198	56	4.9e-11
107	72	128	199	56	4.9e-11
108	71	128	198	55	1.03e-10
109	150	50	199	84	1.04e-10
110	231	1	231	106	1.85e-10
111	33	21	53	36	2.22e-10
112	149	50	198	83	2.39e-10
113	19	32	50	27	4.23e-10
114	32	21	52	35	4.24e-10
115	50	161	210	44	6.79e-10
116	31	21	51	34	8.09e-10
117	85	126	210	59	9.52e-10
118	76	156	231	55	1.42e-09
119	2	46	47	11	1.53e-09
120	79	153	231	56	1.87e-09
121	161	50	210	85	1.9e-09
122	84	127	210	58	1.9e-09
123	235	27	261	105	2.9e-09
124	24	27	50	29	3e-09
125	83	128	210	57	3.8e-09
126	35	46	80	35	4.4e-09
127	241	21	261	106	5.17e-09
128	226	36	261	102	8e-09
129	230	32	261	103	8e-09
130	34	47	80	34	8.28e-09
131	85	147	231	57	9.28e-09
132	42	39	80	38	9.84e-09
133	223	39	261	101	1.05e-08
134	93	107	199	60	1.05e-08
135	45	36	80	39	1.81e-08
136	41	191	231	37	1.87e-08
137	92	107	198	59	2.06e-08
138	216	46	261	98	4.4e-08
139	74	158	231	51	5.21e-08
140	49	32	80	40	5.55e-08
141	54	27	80	42	7.97e-08
142	28	46	73	29	8.85e-08
143	30	21	50	30	1e-07
144	215	47	261	97	1e-07
145	27	47	73	28	1.63e-07
146	72	160	231	49	1.86e-07
147	58	174	231	43	1.93e-07
148	35	39	73	32	2.3e-07
149	104	107	210	61	2.83e-07
150	57	175	231	42	3.61e-07
151	38	36	73	33	4.34e-07
152	60	21	80	43	5.04e-07
153	182	50	231	86	5.71e-07
154	120	80	199	66	5.72e-07
155	261	1	261	107	6.12e-07
156	119	80	198	65	1.07e-06
157	42	32	73	34	1.32e-06
158	38	194	231	32	1.44e-06
159	106	126	231	60	1.5e-06
160	47	27	73	36	1.9e-06
161	127	73	199	67	2.17e-06
162	37	195	231	31	2.61e-06
163	105	127	231	59	2.7e-06
164	6	156	161	12	3.31e-06
165	55	177	231	39	3.46e-06
166	126	73	198	66	3.88e-06
167	300	27	326	114	4.59e-06
168	104	128	231	58	4.77e-06
169	286	27	312	111	4.79e-06
170	306	21	326	115	6.08e-06
171	54	178	231	38	6.1e-06
172	71	161	231	45	6.77e-06
173	149	51	199	73	6.86e-06
174	292	21	312	112	6.93e-06
175	131	80	210	67	6.99e-06
176	307	27	333	115	7.89e-06
177	9	39	47	14	8.06e-06
178	313	21	333	116	1.01e-05
179	53	1	53	37	1.05e-05
180	53	21	73	37	1.05e-05
181	148	51	198	72	1.19e-05
182	281	32	312	109	1.33e-05
183	277	36	312	108	1.45e-05
184	295	32	326	112	1.53e-05
185	1	80	80	6	1.64e-05
186	291	36	326	111	1.77e-05
187	52	1	52	36	1.82e-05
188	274	39	312	107	1.97e-05
189	138	73	210	68	2.11e-05
190	35	197	231	28	2.41e-05
191	288	39	326	110	2.58e-05
192	5	156	160	10	2.67e-05
193	302	32	333	113	2.79e-05
194	51	1	51	35	3.12e-05
195	298	36	333	112	3.3e-05
196	34	198	231	27	4.2e-05
197	9	153	161	13	4.2e-05
198	299	27	325	112	4.26e-05
199	106	156	261	56	4.51e-05
200	12	36	47	15	4.51e-05
201	109	153	261	57	4.75e-05
202	295	39	333	111	4.82e-05
203	160	51	210	74	5.13e-05
204	305	21	325	113	5.99e-05
205	267	46	312	104	7.15e-05
206	171	27	197	77	7.32e-05
207	125	107	231	62	7.38e-05
208	162	36	197	74	8.36e-05
209	159	39	197	73	8.65e-05
210	169	27	195	76	9.72e-05
211	166	32	197	75	0.000101484
212	281	46	326	107	0.000106438
213	160	36	195	73	0.000109139
214	115	147	261	58	0.000110654
215	294	32	325	110	0.000110654
216	157	39	195	72	0.000111372
217	290	36	325	109	0.000119008
218	148	52	199	69	0.000119008
219	164	32	195	74	0.000130771
220	177	21	197	78	0.000135423
221	266	47	312	103	0.000137784
222	152	46	197	70	0.000147109
223	287	39	325	108	0.000158584
224	5	191	195	9	0.000178238
225	175	21	195	77	0.000178238
226	150	46	195	69	0.000189292
227	147	52	198	68	0.000191168
228	147	53	199	68	0.000191168
229	288	46	333	108	0.000197481
230	31	50	80	24	0.000202081
231	4	158	161	8	0.000206471
232	280	27	306	106	0.000208315
233	280	47	326	106	0.000208315
234	151	47	197	69	0.000233413
235	69	39	107	40	0.000235393
236	1	191	191	5	0.00026038
237	1	312	312	5	0.00026038
238	72	36	107	41	0.000267872
239	80	1	80	44	0.000279839
240	62	46	107	37	0.000279839
241	16	32	47	16	0.000283826
242	326	1	326	116	0.000291935
243	149	47	195	68	0.000291935
244	146	53	198	67	0.000295702
245	8	153	160	11	0.000296975
246	286	21	306	107	0.000309547
247	312	1	312	113	0.000309547
248	81	27	107	44	0.000365559
249	212	50	261	87	0.000365559
250	287	47	333	107	0.00038616
251	271	36	306	103	0.000391801
252	76	32	107	42	0.00039241
253	275	32	306	104	0.000393218
254	61	47	107	36	0.000441343
255	7	191	197	10	0.000461806
256	333	1	333	117	0.000467471
257	268	39	306	102	0.000469692
258	104	158	261	52	0.000473933
259	42	156	197	28	0.000479103
260	280	46	325	105	0.000482101
261	40	156	195	27	0.000537019
262	152	80	231	68	0.000546357
263	168	27	194	73	0.000582324
264	2	160	161	6	0.000586164
265	21	27	47	18	0.000591826
266	165	27	191	72	0.000598613
267	45	153	197	29	0.000605339
268	159	36	194	70	0.000633022
269	159	52	210	70	0.000633022
270	156	36	191	69	0.000646339
271	156	39	194	69	0.000646339
272	50	1	50	31	0.000647744
273	153	39	191	68	0.000657645
274	43	153	195	28	0.000674334
275	330	27	356	116	0.000739594
276	163	32	194	71	0.000745377
277	160	32	191	70	0.000767084
278	87	21	107	45	0.000837608
279	279	47	325	104	0.000874742
280	336	21	356	117	0.000951108
281	158	53	210	69	0.000968373
282	174	21	194	74	0.00099642
283	152	27	178	67	0.00100988
284	149	46	194	66	0.00102621
285	171	21	191	73	0.00102941
286	146	46	191	65	0.00103573
287	143	36	178	64	0.00104552
288	140	39	178	63	0.00105185
289	102	160	261	50	0.00107641
290	261	46	306	99	0.00109473
291	159	73	231	69	0.00115928
292	337	27	363	117	0.00118507
293	147	32	178	65	0.0012575
294	123	39	161	57	0.00127563
295	126	36	161	58	0.0012842
296	135	27	161	61	0.00129081
297	15	147	161	14	0.00146355
298	343	21	363	118	0.00146355
299	3	51	53	6	0.00146355
300	3	156	158	6	0.00146355
301	3	158	160	6	0.00146355
302	151	27	177	66	0.00148458
303	148	47	194	65	0.0015068
304	145	47	191	64	0.00152464
305	142	36	177	63	0.00153786
306	23	156	178	18	0.00153828
307	139	39	177	62	0.00153828
308	136	126	261	61	0.00153828
309	130	32	161	59	0.00153828
310	133	46	178	60	0.00153828
311	71	191	261	38	0.0016094
312	158	21	178	68	0.00169108
313	260	47	306	98	0.00178099
314	149	27	175	65	0.00179181
315	116	46	161	54	0.00179181
316	146	32	177	64	0.0018125
317	51	147	197	30	0.00181828
318	140	36	175	62	0.00184297
319	137	39	175	61	0.00184986
320	325	1	325	114	0.00189137
321	325	32	356	114	0.00189137
322	181	51	231	75	0.00189174
323	88	174	261	44	0.00191754
324	49	147	195	29	0.00207415
325	321	36	356	113	0.00209151
326	144	32	175	63	0.00219347
327	141	21	161	62	0.00221119
328	26	153	178	19	0.00221816
329	135	127	261	60	0.00221816
330	132	46	177	59	0.00221816
331	132	47	178	59	0.00221816
332	24	50	73	18	0.00234117
333	157	21	177	67	0.00244163
334	22	156	177	17	0.00244593
335	20	156	175	16	0.00251451
336	73	1	73	38	0.002569
337	115	47	161	53	0.002569
338	130	46	175	58	0.00268148
339	318	39	356	112	0.00274151
340	87	175	261	43	0.00281713
341	155	21	175	66	0.00297809
342	1	160	160	4	0.00302862
343	1	156	156	4	0.00302862
344	1	51	51	4	0.00302862
345	197	1	197	79	0.00308786
346	332	32	363	115	0.00312112
347	36	156	191	23	0.00316552
348	122	39	160	55	0.00316672
349	125	36	160	56	0.00316879
350	134	27	160	59	0.00316879
351	134	128	261	59	0.00316879
352	131	47	177	58	0.00316879
353	27	21	47	19	0.00322682
354	328	36	363	114	0.00345294
355	25	153	177	18	0.00348445
356	23	153	175	17	0.00372821
357	195	1	195	78	0.00380557
358	129	32	160	57	0.00381025
359	129	47	175	57	0.00381025
360	39	153	191	24	0.00382447
361	39	156	194	24	0.00382447
362	2	51	52	5	0.00431516
363	115	46	160	52	0.00445755
364	325	39	363	113	0.00461319
365	42	153	194	25	0.00461341
366	90	39	128	43	0.00528504
367	40	158	197	24	0.00528577
368	140	21	160	60	0.00543462
369	93	36	128	44	0.00546293
370	102	27	128	47	0.00600477
371	38	158	195	23	0.00600477
372	114	47	160	51	0.00645931
373	306	1	306	108	0.00659664
374	14	147	160	12	0.00676069
375	97	32	128	45	0.00691384
376	4	191	194	6	0.00697155
377	83	46	128	40	0.00699764
378	148	27	174	62	0.00748537
379	89	39	127	42	0.00761975
380	139	36	174	59	0.00773625
381	136	39	174	58	0.00777954
382	311	46	356	109	0.00781124
383	92	36	127	43	0.0078331
384	101	27	127	46	0.00852393
385	101	161	261	46	0.00852393
386	32	147	178	20	0.00856056
387	356	27	382	119	0.00872136
388	143	32	174	60	0.00899206
389	96	32	127	44	0.00981689
390	82	46	127	39	0.0100242
391	82	47	128	39	0.0100242
392	362	21	382	120	0.010312
393	85	177	261	40	0.0104207
394	108	21	128	48	0.0105673
395	45	147	191	25	0.0107225
396	88	39	126	41	0.0107555
397	129	46	174	55	0.0109312
398	91	36	126	42	0.0110815
399	154	21	174	63	0.0118224
400	100	27	126	45	0.0119651
401	48	147	194	26	0.0120099
402	38	160	197	22	0.0121444
403	6	153	158	7	0.0123745
404	24	174	197	16	0.0129855
405	180	52	231	71	0.0130141
406	31	147	177	19	0.01305
407	318	46	363	110	0.01305
408	310	47	356	108	0.01305
409	95	32	126	43	0.0135829
410	155	107	261	63	0.0136261
411	36	160	195	21	0.013673
412	81	46	126	38	0.0139284
413	81	47	127	38	0.0139284
414	22	174	195	15	0.0139942
415	84	178	261	39	0.0144274
416	107	21	127	47	0.0144326
417	29	147	175	18	0.0144515
418	128	47	174	54	0.0148411
419	194	1	194	75	0.0148411
420	191	1	191	74	0.0154401
421	68	194	261	33	0.0163296
422	132	27	158	55	0.0174072
423	120	39	158	51	0.0174911
424	123	36	158	52	0.0174911
425	179	53	231	70	0.0176931
426	80	47	126	37	0.0195753
427	106	21	126	46	0.0200224
428	23	175	197	15	0.0200385
429	5	174	178	6	0.0202074
430	127	32	158	53	0.0204176
431	317	47	363	109	0.021665
432	21	158	178	14	0.0220191
433	21	175	195	14	0.0220191
434	67	195	261	32	0.0231238
435	107	1	107	46	0.0234623
436	351	32	382	117	0.0235165
437	113	46	158	48	0.0237012
438	19	156	174	13	0.0240017
439	178	1	178	69	0.0240756
440	356	1	356	118	0.0254214
441	347	36	382	116	0.0257473
442	138	21	158	56	0.0269089
443	160	153	312	63	0.0279411
444	157	156	312	62	0.0284692
445	2	174	175	4	0.0290089
446	2	194	195	4	0.0290089
447	148	50	197	59	0.0298488
448	34	158	191	19	0.0302361
449	22	153	174	14	0.0309229
450	1	39	39	3	0.0311984
451	1	195	195	3	0.0311984
452	1	175	175	3	0.0311984
453	130	27	156	53	0.031518
454	161	1	161	63	0.0316523
455	112	47	158	47	0.0316646
456	121	36	156	50	0.0316646
457	118	39	156	49	0.0316646
458	177	1	177	68	0.0319639
459	344	39	382	115	0.0323887
460	4	153	156	5	0.0323887
461	4	174	177	5	0.0323887
462	4	175	178	5	0.0323887
463	4	194	197	5	0.0323887
464	37	158	194	20	0.0333279
465	20	158	177	13	0.0334299
466	146	50	195	58	0.0337633
467	72	126	197	33	0.0337633
468	125	32	156	51	0.0360365
469	18	158	175	12	0.036859
470	175	1	175	67	0.0369702
471	70	126	195	32	0.0390618
472	166	147	312	64	0.0397283
473	182	80	261	69	0.039905
474	363	1	363	119	0.0399937
475	111	46	156	46	0.0417018
476	263	50	312	93	0.0432756
477	71	127	197	32	0.0464787
478	136	21	156	54	0.0464787
479	8	73	80	7	0.047927
480	174	153	326	66	0.0490303

## Sheet: CK2b-NMC
cluster_size	start	end	number	p_value
1	32	32	7	0.000104372
17	31	47	21	0.000104372
3	32	34	9	0.000104372
16	32	47	20	0.000104372
4	31	34	10	0.000104372
4	32	35	10	0.000104372
7	31	37	13	0.000104372
6	32	37	12	0.000104372
5	31	35	11	0.000104372
2	31	32	8	0.000129831
21	27	47	22	0.000175626
1	47	47	6	0.000302331
1	1	1	6	0.000311568
47	1	47	33	0.00108386
12	31	42	15	0.00108386
28	20	47	24	0.00115086
11	27	37	14	0.00149455
11	32	42	14	0.00149455
27	21	47	23	0.00172766
9	27	35	12	0.00353197
27	31	57	22	0.00484882
8	27	34	11	0.00506946
16	27	42	16	0.00536323
26	32	57	21	0.00734663
111	1	111	54	0.00848435
6	27	32	9	0.00970384
31	27	57	23	0.00970384
31	31	61	23	0.00970384
57	1	57	34	0.0115528
101	1	101	50	0.012935
30	32	61	22	0.0141709
90	1	90	46	0.0141709
18	20	37	16	0.0141709
117	1	117	55	0.0141709
39	9	47	26	0.0142273
61	1	61	35	0.0149587
37	1	37	25	0.0149587
88	1	88	45	0.0153746
35	27	61	24	0.0156398
42	1	42	27	0.0163458
106	1	106	51	0.0165978
86	1	86	44	0.0174965
17	21	37	15	0.0185317
38	20	57	25	0.0187264
81	31	111	42	0.0187858
23	20	42	18	0.0187858
60	31	90	34	0.0192011
43	5	47	27	0.0197114
1	137	137	4	0.0207975
1	86	86	4	0.0207975
58	31	88	33	0.0207975
71	31	101	38	0.0207975
85	27	111	43	0.0225181
14	34	47	13	0.0225181
56	31	86	32	0.0226833
6	42	47	8	0.0226833
137	1	137	60	0.0226833
16	20	35	14	0.0226833
37	21	57	24	0.0226833
80	32	111	41	0.0226833
64	27	90	35	0.0226833
97	1	97	47	0.0226833
22	21	42	17	0.0226833
59	32	90	33	0.0226833
35	1	35	23	0.0229574
42	20	61	26	0.0231932
75	27	101	39	0.0234499
62	27	88	34	0.0243377
57	32	88	32	0.0243766
92	20	111	45	0.0243766
70	32	101	37	0.0243766
60	27	86	33	0.0271018
55	32	86	31	0.0271018
5	1	5	7	0.0271018
87	31	117	43	0.0271018
76	31	106	39	0.0271018
15	20	34	13	0.0288261
15	21	35	13	0.0288261
71	20	90	37	0.0288261
82	20	101	41	0.0295692
34	1	34	22	0.0296584
41	21	61	25	0.0297669
189	1	189	73	0.0307973
69	20	88	36	0.0319732
91	21	111	44	0.0319732
91	27	117	44	0.0319732
80	27	106	40	0.0329654
86	32	117	42	0.0354629
75	32	106	38	0.0354629
67	20	86	35	0.0354629
67	31	97	35	0.0354629
70	21	90	36	0.0384493
81	21	101	40	0.0394436
98	20	117	46	0.0394436
14	21	34	12	0.0394436
3	86	88	5	0.0417434
87	20	106	42	0.0422273
68	21	88	35	0.0427604
71	27	97	36	0.0460983
82	1	82	40	0.0469344
9	1	9	9	0.0479608
66	21	86	34	0.0479608
66	32	97	34	0.0479608

## Sheet: CK2a only missense-NMC
	cluster_size	start	end	number	p_value
1	1	198	198	24	2.05227e-36
2	3	197	199	26	4.57456e-32
3	2	198	199	25	1.15878e-31
4	2	197	198	25	1.15878e-31
5	5	194	198	26	4.19378e-25
6	6	194	199	27	2.92532e-24
7	5	47	51	25	9.30476e-24
8	6	46	51	26	5.09373e-23
9	6	47	52	26	5.09373e-23
10	7	46	52	27	1.51134e-22
11	7	47	53	27	1.51134e-22
12	8	46	53	28	2.97887e-22
13	8	191	198	28	2.97887e-22
14	9	191	199	29	4.70486e-22
15	4	47	50	21	9.03831e-21
16	5	46	50	22	8.79826e-20
17	161	39	199	87	7.0904e-18
18	154	46	199	85	1.34504e-17
19	173	27	199	89	2.61369e-17
20	160	39	198	86	2.80584e-17
21	179	21	199	90	4.29251e-17
22	153	46	198	84	4.5894e-17
23	153	47	199	84	4.5894e-17
24	15	39	53	30	5.36927e-17
25	44	156	199	47	7.96639e-17
26	14	39	52	29	7.96639e-17
27	172	27	198	88	8.62787e-17
28	172	39	210	88	8.62787e-17
29	13	39	51	28	1.08535e-16
30	47	153	199	48	1.40849e-16
31	152	47	198	83	1.40849e-16
32	178	21	198	89	1.40849e-16
33	43	156	198	46	1.59713e-16
34	165	46	210	86	1.59713e-16
35	3	50	52	16	1.67641e-16
36	184	27	210	90	2.17951e-16
37	46	153	198	47	3.18704e-16
38	190	21	210	91	3.35388e-16
39	164	47	210	85	5.9513e-16
40	2	50	51	15	6.67403e-16
41	4	50	53	17	2.13038e-15
42	53	147	199	49	2.25754e-15
43	14	197	210	27	5.45489e-15
44	26	174	199	35	5.67805e-15
45	52	147	198	48	5.67805e-15
46	13	198	210	26	8.26758e-15
47	199	1	199	91	1.04657e-14
48	42	158	199	43	1.13447e-14
49	25	174	198	34	1.13447e-14
50	25	175	199	34	1.13447e-14
51	24	175	198	33	2.48453e-14
52	41	158	198	42	2.72645e-14
53	193	39	231	89	4.04826e-14
54	198	1	198	90	4.24398e-14
55	55	156	210	48	4.24754e-14
56	17	194	210	28	6.05635e-14
57	20	191	210	30	6.05635e-14
58	58	153	210	49	6.05635e-14
59	40	160	199	41	6.05635e-14
60	210	1	210	92	7.98552e-14
61	205	27	231	91	8.18424e-14
62	186	46	231	87	8.58904e-14
63	12	39	50	24	9.77503e-14
64	211	21	231	92	1.08965e-13
65	39	160	198	40	1.37097e-13
66	1	50	50	11	1.71827e-13
67	23	177	199	31	3.03042e-13
68	185	47	231	86	3.05945e-13
69	64	147	210	50	5.10925e-13
70	22	177	198	30	6.22924e-13
71	22	178	199	30	6.22924e-13
72	21	178	198	29	1.32029e-12
73	27	27	53	32	3.22427e-12
74	53	158	210	44	5.39329e-12
75	1	47	47	10	7.00369e-12
76	26	27	52	31	7.03289e-12
77	25	27	51	30	1.56098e-11
78	231	1	231	93	1.68635e-11
79	39	161	199	37	1.855e-11
80	37	174	210	36	2.00411e-11
81	35	46	80	35	2.09883e-11
82	51	160	210	42	2.95293e-11
83	38	161	198	36	4.20111e-11
84	36	175	210	35	4.51336e-11
85	34	47	80	34	4.69775e-11
86	150	50	199	74	5.19086e-11
87	73	127	199	50	6.73366e-11
88	33	21	53	33	1.05633e-10
89	149	50	198	73	1.39756e-10
90	42	39	80	37	1.45907e-10
91	72	127	198	49	1.57673e-10
92	2	46	47	11	2.07435e-10
93	32	21	52	32	2.30671e-10
94	31	21	51	31	5.22217e-10
95	161	50	210	75	6.13094e-10
96	34	177	210	32	1.06229e-09
97	76	156	231	49	1.06454e-09
98	28	46	73	29	1.12268e-09
99	79	153	231	50	1.12828e-09
100	33	178	210	31	2.32023e-09
101	27	47	73	28	2.43551e-09
102	84	127	210	51	2.83726e-09
103	85	147	231	51	4.34229e-09
104	50	161	210	38	4.49356e-09
105	24	27	50	26	4.81913e-09
106	35	39	73	31	9.18354e-09
107	54	27	80	39	1.0103e-08
108	60	21	80	40	5.62643e-08
109	74	158	231	45	6.29162e-08
110	30	21	50	27	1.06283e-07
111	182	50	231	76	1.14598e-07
112	72	160	231	43	2.87013e-07
113	41	191	231	31	3.52169e-07
114	6	156	161	12	4.77486e-07
115	35	197	231	28	6.14901e-07
116	47	27	73	33	6.16038e-07
117	58	174	231	37	8.20441e-07
118	38	194	231	29	8.87064e-07
119	274	39	312	94	9.37109e-07
120	286	27	312	96	1.08516e-06
121	292	21	312	97	1.08516e-06
122	34	198	231	27	1.23743e-06
123	57	175	231	36	1.63058e-06
124	105	127	231	52	1.93844e-06
125	267	46	312	92	2.396e-06
126	53	1	53	34	2.81818e-06
127	53	21	73	34	2.81818e-06
128	120	80	199	56	3.20069e-06
129	5	156	160	10	5.50665e-06
130	52	1	52	33	5.63921e-06
131	1	80	80	6	5.78263e-06
132	9	39	47	13	5.90375e-06
133	9	153	161	13	5.90375e-06
134	119	80	198	55	6.14623e-06
135	266	47	312	91	6.38341e-06
136	127	73	199	57	8.39068e-06
137	149	51	199	63	9.90033e-06
138	31	50	80	24	1.00944e-05
139	51	1	51	32	1.06703e-05
140	71	161	231	39	1.27294e-05
141	126	73	198	56	1.58758e-05
142	55	177	231	33	1.7827e-05
143	148	51	198	62	1.87638e-05
144	131	80	210	57	2.32993e-05
145	80	1	80	41	3.38915e-05
146	54	178	231	32	3.38915e-05
147	312	1	312	98	3.38915e-05
148	138	73	210	58	5.46787e-05
149	160	51	210	64	5.54829e-05
150	4	158	161	8	6.06693e-05
151	8	153	160	11	6.33824e-05
152	140	39	178	58	8.65103e-05
153	133	46	178	56	8.81335e-05
154	1	312	312	5	0.000118978
155	139	39	177	57	0.000155677
156	132	46	177	55	0.000157109
157	132	47	178	55	0.000157109
158	23	156	178	18	0.000206089
159	116	46	161	50	0.000211519
160	137	39	175	56	0.000216322
161	123	39	161	52	0.000216386
162	130	46	175	54	0.000217006
163	159	39	197	62	0.000219447
164	148	52	199	59	0.000220566
165	152	27	178	60	0.000235035
166	152	46	197	60	0.000235035
167	2	160	161	6	0.000239094
168	156	39	194	61	0.000248655
169	131	47	177	54	0.000261928
170	15	147	161	14	0.000263671
171	149	46	194	59	0.000263762
172	26	153	178	19	0.000275512
173	153	39	191	60	0.000280455
174	146	46	191	58	0.000298108
175	24	50	73	18	0.000320235
176	115	47	161	49	0.000339228
177	129	47	175	53	0.000352316
178	158	21	178	61	0.000357959
179	147	52	198	58	0.000357959
180	147	53	199	58	0.000357959
181	22	156	177	17	0.000358268
182	50	1	50	28	0.000358268
183	151	27	177	59	0.000377393
184	151	47	197	59	0.000377393
185	20	156	175	16	0.000401539
186	148	47	194	58	0.000428887
187	145	47	191	57	0.000486242
188	171	27	197	64	0.000486242
189	25	153	177	18	0.000494029
190	149	27	175	58	0.000518126
191	135	27	161	54	0.000558775
192	168	27	194	63	0.000558775
193	23	153	175	17	0.000574191
194	157	21	177	60	0.000576863
195	146	53	198	57	0.000576863
196	3	51	53	6	0.000580572
197	3	156	158	6	0.000580572
198	3	158	160	6	0.000580572
199	165	27	191	62	0.000629275
200	115	46	160	48	0.000652477
201	122	39	160	50	0.000667041
202	73	1	73	35	0.00068156
203	177	21	197	65	0.000694045
204	155	21	175	59	0.000776546
205	174	21	194	64	0.000807855
206	159	52	210	60	0.00081553
207	141	21	161	55	0.000859738
208	152	80	231	58	0.000872483
209	171	21	191	63	0.000926318
210	114	47	160	47	0.00105671
211	32	147	178	20	0.00110664
212	136	39	174	53	0.00129958
213	129	46	174	51	0.00131726
214	158	53	210	59	0.00133011
215	181	51	231	65	0.00140041
216	159	73	231	59	0.0015924
217	14	147	160	12	0.00165577
218	1	156	156	4	0.00167033
219	1	160	160	4	0.00167033
220	1	51	51	4	0.00167033
221	134	27	160	52	0.0016987
222	21	27	47	15	0.00190035
223	31	147	177	19	0.0019511
224	128	47	174	50	0.00207134
225	2	51	52	5	0.00212921
226	29	147	175	18	0.0024158
227	82	46	127	36	0.00261299
228	140	21	160	53	0.00261476
229	89	39	127	38	0.00291094
230	148	27	174	55	0.00297442
231	318	39	356	95	0.0038249
232	81	47	127	35	0.00420548
233	36	156	191	20	0.00428453
234	154	21	174	56	0.00441655
235	39	153	191	21	0.00455438
236	39	156	194	21	0.00455438
237	42	153	194	22	0.00477329
238	42	156	197	22	0.00477329
239	330	27	356	97	0.00486056
240	45	153	197	23	0.00492669
241	6	153	158	7	0.00510952
242	325	39	363	96	0.00515888
243	21	158	178	14	0.00524769
244	336	21	356	98	0.00525063
245	178	1	178	62	0.0054089
246	113	46	158	44	0.00582604
247	120	39	158	46	0.00585437
248	19	156	174	13	0.00623338
249	337	27	363	98	0.00632622
250	311	46	356	93	0.00638026
251	343	21	363	99	0.00671062
252	27	21	47	16	0.00725165
253	22	153	174	14	0.00766499
254	101	27	127	40	0.00772777
255	177	1	177	61	0.00815785
256	112	47	158	43	0.00873962
257	318	46	363	94	0.00897242
258	197	1	197	66	0.00897242
259	20	158	177	13	0.00921155
260	5	174	178	6	0.00940584
261	45	147	191	22	0.0100898
262	194	1	194	65	0.0100898
263	48	147	194	23	0.0100898
264	51	147	197	24	0.0100898
265	175	1	175	60	0.0103752
266	18	158	175	12	0.0109509
267	191	1	191	64	0.0113618
268	107	21	127	41	0.0116673
269	310	47	356	92	0.0117236
270	161	1	161	56	0.0119419
271	180	52	231	61	0.0121411
272	132	27	158	48	0.0122908
273	111	46	156	42	0.0125681
274	118	39	156	44	0.0125681
275	19	160	178	12	0.0160313
276	317	47	363	93	0.0165622
277	263	50	312	81	0.0167638
278	2	174	175	4	0.0169109
279	4	153	156	5	0.0171616
280	4	174	177	5	0.0171616
281	4	175	178	5	0.0171616
282	160	153	312	55	0.0171616
283	138	21	158	49	0.0171663
284	179	53	231	60	0.0174517
285	110	47	156	41	0.0181514
286	157	156	312	54	0.0187733
287	1	175	175	3	0.0205203
288	8	73	80	7	0.0212871
289	28	147	174	15	0.0216233
290	344	39	382	98	0.0216426
291	166	147	312	56	0.0229411
292	130	27	156	46	0.0252757
293	356	27	382	100	0.0260126
294	362	21	382	101	0.0265194
295	18	160	177	11	0.027242
296	160	1	160	54	0.0276232
297	3	175	177	4	0.0316206
298	16	160	175	10	0.0334723
299	136	21	156	47	0.0346193
300	129	50	178	45	0.0355879
301	337	46	382	96	0.037229
302	174	1	174	57	0.0387838
303	102	46	147	37	0.042385
304	109	39	147	39	0.042385
305	40	158	197	18	0.0469316
306	37	158	194	17	0.0470783
307	34	158	191	16	0.0470783
308	12	147	158	8	0.0490952
309	128	50	177	44	0.0491027

## Sheet: CK2b only missense-NMC
cluster_size	start	end	number	p_value
3	32	34	9	2.24e-07
4	32	35	10	2.24e-07
1	32	32	7	2.24e-07
1	1	1	6	7.65e-06
15	21	35	11	0.00381221
35	1	35	17	0.00381221
1	86	86	4	0.00381221
1	137	137	4	0.00381221
14	21	34	10	0.00722635
34	1	34	16	0.00722635
2	164	165	4	0.0344385
32	1	32	14	0.0344385
12	21	32	8	0.0402806
1	111	111	3	0.0467145
1	165	165	3	0.0467145

## Sheet: CK2a-mut per domain
CSNK2A1 variants and unique patients										Domains and mutations per domain
mutation	ref	position	mut	mutation_type	nucleotide	patients	in_domain?			domain	domain length	total patients	patients/domain length
p.Met1?	M	1	?	missense	c.1A>G	1	FALSE			N-terminal segment	39	9	0.230769
p.Arg21Gln	R	21	Q	missense	c.62G>A	1	FALSE			gly-rich loop	6	26	4.33333
p.Glu27Lys	E	27	K	missense	c.79G>A	2	FALSE			polybasic stretch	7	6	0.857143
p.Glu32Aspfs*14	E	32	Dfs*14	frameshift	c.96delA	1	FALSE			hinge plus alphaD	16	3	0.1875
p.Gln36*	Q	36	*	nonsense	c.106C>T	1	FALSE			catalytic loop	8	12	1.5
p.Tyr39Cys	Y	39	C	missense	c.116A>G	1	FALSE			activation segment	27	40	1.48148
p.Tyr39Ser	Y	39	S	missense	c.116A>C	1	FALSE			CK2b binding	44	35	0.795455
p.Tyr39Ter	Y	39	*	nonsense	c.117C>A	1	FALSE			ATP binding	12	27	2.25
p.Gly46Val	G	46	V	missense	c.137G>T	1	FALSE			mg binding loop	3	4	1.33333
p.Arg47Gly	R	47	G	missense	c.139C>G	2	FALSE			activation loop	13	1	0.0769231
p.Arg47Gln	R	47	Q	missense	c.140G>A	8	FALSE			P+1 loop	11	35	3.18182
p.Tyr50Cys	Y	50	C	missense	c.149A>G	9	FALSE			Phosphorylation	7	0	0
p.Tyr50Phe	Y	50	F	missense	c.149A>T	1	FALSE			Interdomain	247	19	0.0769231
p.Tyr50Ser	Y	50	S	missense	c.149A>C	1	FALSE
p.Ser51Asn	S	51	N	missense	c.152G>A	1	FALSE
p.Ser51Arg	S	51	R	missense	c.153T>A	2	FALSE
p.Ser51Ile	S	51	I	missense	c.152G>T	1	FALSE
p.Glu52Lys	E	52	K	missense	c.154G>A	1	FALSE
p.Val53Leu	V	53	L	missense	157G>C	1	FALSE
p.Val73Glu	V	73	E	missense	c.218T>A	1	FALSE
p.Arg80Cys	R	80	C	missense	c.238C>T	1	FALSE
p.Arg80His	R	80	H	missense	c.239G>A	5	FALSE
p.Arg107*	R	107	*	nonsense	c.319C>T	2	FALSE
p.Gln126Argfs*2	Q	126	Rfs*2	frameshift	c.376delC	1	FALSE
p.Thr127Met	T	127	M	missense	c.380C>T	1	FALSE
p.Leu128*	L	128	*	nonsense	c.383T>A	1	FALSE
p.Cys147Tyr	C	147	Y	missense	c.440G>A	1	FALSE
p.Met153Arg	M	153	R	missense	c.458T>G	1	FALSE
p.Asp156His	D	156	H	missense	c.466G>C	1	FALSE
p.Asp156Glu	D	156	E	missense	c.468T>A	2	FALSE
p.Asp156Tyr	D	156	Y	missense	c.466G>T	1	FALSE
p.Lys158Glu	K	158	E	missense	c.472A>G	1	FALSE
p.Lys158Arg	K	158	R	missense	473A>G	1	FALSE
p.His160Arg	H	160	R	missense	c.479A>G	4	FALSE
p.Asn161Ser	N	161	S	missense	c.482A>G	1	FALSE
p.Asn161Asp	N	161	D	missense	c.481A>G	1	FALSE
p.Ile174Met	I	174	M	missense	c.522A>G	1	FALSE
p.Asp175Gly	D	175	G	missense	c.524A>G	2	FALSE
p.Asp175Glu	D	175	E	missense	c.596G>A	1	FALSE
p.Gly177Ser	G	177	S	missense	529G>A	1	FALSE
p.Leu178Trp	L	178	W	missense	c.533T>G	1	FALSE
p.Arg191Gln	R	191	Q	missense	c.572G>A	2	FALSE
p.Arg191*	R	191	*	nonsense	c.571C>T	3	FALSE
p.Ser194Phe	S	194	F	missense	581C>T	1	FALSE
p.Arg195*	R	195	*	nonsense	c.583C>T	3	FALSE
p.Phe197Ile	F	197	I	missense	c.589T>A	1	FALSE
p.Lys198Arg	K	198	R	missense	c.593A>G	24	FALSE
p.Gly199Asp	G	199	D	missense	c.596G>A	1	FALSE
p.Asp210Asn	D	210	N	missense	c.628G>A	1	FALSE
p.Pro231Arg	P	231	R	missense	c.692C>G	1	FALSE
p.Tyr261Ter	Y	261	*	nonsense	c.783C>A	1	FALSE
p.Arg306*	R	306	*	nonsense	c.916C>T	1	FALSE
p.Arg312Gln	R	312	Q	missense	c.935G>A	2	FALSE
p.Arg312Trp	R	312	W	missense	c.934C>T	3	FALSE
p.Tyr325Serfs*5	Y	325	Sfs*5	frameshift	c.972_973dupCAG	1	FALSE
p.T326Serfs*13	T	326	Sfs*13	frameshift	c.976_977insG	2	FALSE
p.Arg333*	R	333	*	nonsense	c.997C>T	1	FALSE
p.Ser356Thr	S	356	T	missense	c.1066T>A	1	FALSE
p.Pro363His	P	363	H	missense	c.1088C>A	1	FALSE
p.Pro382Leu	P	382	L	missense	c.1145C>T	2	FALSE

## Sheet: CK2b-mut per domain
CSNK2B variants and unique patients										Domains and mutations
mutation	ref	position	alt	mutation_type	nucleotide	Patients	in_domain?			domain	domain length	total patients	patients/domain length
p.Met1?	M	1	?	missense	c.1A>G	3	FALSE			N terminal segment	54	33	0.611111
p.Met1?	M	1	?	missense	c.2T>A	1	FALSE			phosphorylation sites	5	0	0
p.Met1?	M	1	?	missense	c.3G>A	1	FALSE			destruction box	8	6	0.75
p.Met1?	M	1	?	missense	c.2T>G	1	FALSE			acidic loop (Asp/Glu-rich)	16	2	0.125
p.Glu5Ter	E	5	*	nonsense	c.13G>T	1	FALSE			zinc-finger	41	10	0.243902
p.Trp9Ter	W	9	*	nonsense	c.27del	2	FALSE			Cys bound to Zinc	4	4	1
p.Glu20Ter	E	20	*	nonsense	c.58G>T	1	FALSE			CK2b/beta contact region	96	22	0.229167
p.Phe21Leu	F	21	L	missense	c.63C​>A	1	FALSE			interface to CK2a 1	7	5	0.714286
p.Glu27_Asp28dup	E	27	_D28dup	frameshift	c.78_83dup	1	FALSE			interface to CK2a 2	13	5	0.384615
p.Gln31Ter	Q	31	*	nonsense	c.91C>T	1	FALSE			C terminal segment	37	8	0.216216
p.Asp32Asn	D	32	N	missense	c.94G>A	6	FALSE			interdomain	86	15	0.174419
p.Asp32Ala	D	32	A	missense	c.95A>C	1	FALSE
p.Phe34Ser	F	34	S	missense	c.101T>C	1	FALSE
p.Phe34Cys	F	34	C	missense	c.101T>G	1	FALSE
p.Asn35Lys	N	35	K	missense	c.105T>A	1	FALSE
p.Thr37TyrfsTer5	T	37	Yfs*5	frameshift	c.108dupT	2	FALSE
p.Gln42Ter	Q	42	*	nonsense	c.124C>T	2	FALSE
p.Arg47Ter	R	47	*	nonsense	c.139C>T	6	FALSE
(Glu57Glyfs *15	E	57	Gfs*15	frameshift	c.170del	1	FALSE
p.Glu61Ter	E	61	*	nonsense	c.181G>T	1	FALSE
p.Glu77Lys	E	77	K	missense	c.229G>A	2	FALSE
p.Glu77Ter	E	77	*	nonsense	c.229G>T	1	FALSE
p. Tyr80Asn	Y	80	N	missense	c.238T>A	1	FALSE
P.Leu82Ter	L	82	*	nonsense	c. 245T>A	1	FALSE
p.Arg86Cys	R	86	C	missense	c.256C>T	4	FALSE
p.Ile88Ilefs*46	I	88	Ifs*46	frameshift	c.264delC	1	FALSE
p.Thr90Asnfs*24	T	90	Nfs*24	frameshift	c.268dupA	1	FALSE
p.Met97Ile	M	97	I	missense	c.291G>A	1	FALSE
p.Tyr101Ter	Y	101	*	nonsense	c.303C>A c.303C>G	3	FALSE
p.Phe106Val	F	106	V	missense	c.316T>G	1	FALSE
p.Arg111Pro	R	111	P	missense	c.332G>C	3	FALSE
p.Gln117Ter	Q	117	*	nonsense	c.349C>T	1	FALSE
p.Met132LeufsTer110	M	132	Lfs*110	frameshift	c.394_404del	1	FALSE
p.Cys137Arg	C	137	R	missense	c.409T>C	1	FALSE
p.Cys137Gly	C	137	G	missense	c.409T>G	1	FALSE
p.Cys137Phe	C	137	F	missense	c.410G>T	2	FALSE
p.Tyr158fs	Y	158	fs	frameshift	c.472del	1	FALSE
p.Pro164Arg	P	164	R	missense	c.491C>G	1	FALSE
p.His165Arg	H	165	R	missense	c.494A>G	3	FALSE
Leu167Serfs*60	L	167	Sfs*60	frameshift	c.499delC	1	FALSE
p.Pro179TyrfsTer49	P	179	Yfs*49	frameshift	c.533_534insGT	1	FALSE
p.Asn181ThrfsTer46	N	181	Tfs*46	frameshift	c.542del	1	FALSE
p.Arg186fs	R	186	fs	frameshift	c.554_555dupCC	1	FALSE
p.Leu187Pro	L	187	P	missense	c.560T>C	1	FALSE
p.Leu187Arg	L	187	R	missense	c.560T>G	1	FALSE
p.Tyr188Ter	Y	188	*	nonsense	c.564del	1	FALSE
p.Gly189Val	G	189	V	missense	c.566G>T	1	FALSE
p.Phe207Phefs*39	F	207	Ffs*39	frameshift	c.620_621insC	1	FALSE
