# Supplementary material for: Predictive functional, statistical and structural analysis of CSNK2A1 and CSNK2B variants linked to neurodevelopmental diseases
Source: Front Mol Biosci. 2022 Oct 13;9:851547. doi: 10.3389/fmolb.2022.851547 (PMC9608649; doi:10.3389/fmolb.2022.851547)
Supplement: Supplementary file 11 [file Table5.XLSX]

## Sheet: Sheet1
Analysis of CK2a and CK2b protein mutations using functional prediction programs. Predictions for CK2a and CK2b. Numerical data obtained in the analysis.
Note: Mutation Assessor Functional Impact has been down for a few months, therefore a few mutations have no data for this program.

## Sheet: CK2a
	Functional					Consensus
Mutations	PROVEAN	SNAP2	Polyphen-2	SIFT	Mutation Assessor Functional Impact	REVEL
M1?	-1.138	-13	0.975	0	-	0.512
R21Q	-1.704	-43	0.975	0.12		0.203
E27K	-3.388	43	0.962	0	3.165	0.357
Y39C	-8.164	70	0.999	0	4.27	0.427
Y39S	-8.167	85	0.998	0	3.925	0.439
G46V	-8.345	83	0.999	0		0.93
R47G	-6.332	79	1	0.04	1.91	0.552
R47Q	-3.587	46	1	0.13	0.525	0.434
Y50C	-8.342	56	1	0	2.51	0.697
Y50F	-3.708	47	1	0.43	-0.055	0.361
Y50S	-8.347	83	1	0	1.745	0.662
S51N	-2.783	21	0.919	0.1	3.35	0.401
S51R	-4.637	61	0.459	0.05	3.695	0.508
S51I	-5.561	64	0.997	0.02	3.35	0.667
E52K	-3.691	50	0.499	0.26	0.455	0.584
V53L	-2.781	67	0.797	0	3.205	0.56
V73E	-5.667	31	1	0	0.78	0.398
R80C	-7.591	48	1	0	3.575	0.407
R80H	-4.747	49	0.92	0	2.62	0.373
T127M	-3.59	10	0.984	0.05	1.69	0.385
C147Y	-9.167	74	0.999	0	2.985	0.669
M153R	-5.525	80	0.991	0		0.738
D156H	-6.839	91	1	0	4.21	0.945
D156E	-3.905	89	0.998	0	4.76	0.905
D156Y	-8.794	93	1	0	4.76	0.935
K158E	-3.912	92	1	0	4.53	0.941
K158R	-2.934	78	1	0	2.31	0.933
H160R	-7.806	58	0.993	0.16	0.15	0.533
N161S	-4.89	59	1	0	3.865	0.9
N161D	-4.89	81	1	0	4.21	0.882
I174M	-2.928	67	1	0.04	2.49	0.381
D175G	-6.825	89	0.393	0.01	2.465	0.902
D175E	-3.903	90	0.493	0	3.855	0.845
G177S	-5.86	76	0.989	0	2.74	0.76
L178W	-5.859	73	1	0	2.89	0.852
R191Q	-3.906	61	1	0.29	1.6	0.415
S194F	-5.861	89	1	0	2.905	0.671
F197I	-5.692	74	0.999	0	1.73	0.677
K198R	-2.912	6	0.586	0.98	-0.095	0.387
G199D	-6.756	63	0.616	0	0.78	0.466
D210N	-4.875	52	1	0.26	1.565	0.342
P231R	-8.654	76	1	0	3.865	0.703
R312Q	-3.738	90	1	0	4.61	0.59
R312W	-7.457	96	1	0	4.61	0.71
S356T	-0.146	-67	0	0	-0.205	0.077
P363H	-0.277	-32	0.214	0	0.695	0.189
P382L	-0.94	29	0.003	0	0.55	0.266

## Sheet: CK2b
	Functional					Consensus
Mutations	PROVEAN	Mutation Assessor Functional Impact	SNAP2	SIFT	Polyphen-2	REVEL
F21L	-5.473		13	0.02	0.98	0.307
D32N	-4.774	3.235	40	0	1	0.691
D32A	-7.639	4.04	41	0	1	0.855
F34S	-7.172	3.495	42	0	1	0.775
F34C	-7.339		11	0	1	0.692
N35K	-5.729	4.065	4	0	1	0.66
E77K	-3.01	1.965	28	0.24	0.392	0.395
Y80N	-8.161		57	0	1	0.919
R86C	-7.451	4.065	55	0	1	0.928
M97I	-3.754	2.995	-33	0	0.157	0.472
F106V	-6.582	3.31	49	0	0.948	0.632
R111P	-6.791	4.005	72	0	1	0.951
C137R	-11.369	4.07	68	0	1	0.66
C137G	-11.336	4.07	75	0	1	0.631
C137F	-10.257	4.07	57	0	1	0.899
P164R	-7.67		37	0.03	1	0.699
H165R	-6.641	3.77	31	0.02	0.996	0.612
L187P	-4.77	3.26	51	0.01	0.795	0.658
L187R	-4.54	3.26	49	0.01	0.916	0.699
G189V	-8.124		62	0	1	0.83
